# Supplementary material for: RET enhancer haplotype-dependent remodeling of the human fetal gut development program
Source: PLoS Genet. 2023 Nov 10;19(11):e1011030. doi: 10.1371/journal.pgen.1011030 (PMC10664930; doi:10.1371/journal.pgen.1011030)
Supplement: S1 Table — (XLSX) [file pgen.1011030.s001.xlsx]

## Sheet: Sheet1
Gene	Non-ENCDC (Avg UMI)	ENCDC (Avg UMI)	Fold Change(ENCDC/Non-ENCDC)	RR1	RR2	RR3	RR4	RR5	RR6	RR7	RR8	RR9	AVGRR	SS1	SS2	SS3	AVGSS	Fold Fold Change (SS/RR)
Ret	0.00845569	1.44089	170.404	2947.64	2943.45	1904.45	2083.29	2004.11	2648.99	2647.97	2430.91	2665.48	2475.14	691.12	756.76	554.52	667.47	0.26967
Dlx2	0.00398245	0.815695	204.822	122.04	111.24	147.43	166.02	143.88	145.27	159.64	148.47	140.7	142.74	65.15	104.49	70.5	80.05	0.56081
Grik3	0.000968719	0.14943	154.255	445.57	361.84	325.59	446.12	374.11	312.58	392.13	371.8	310.1	371.09	214.48	166.51	263.36	214.79	0.578808
Celf3	0.00419701	0.819357	195.224	1036.5	1357	982.56	1067.12	1326.4	1485.36	1229.71	1251.38	929.04	1185.01	544.16	702.33	888.05	711.51	0.600425
L1cam	0.00291065	0.410562	141.055	1593.08	1601.16	1424.76	1531.68	1637.75	1742.69	1578.68	1670.89	1347.34	1569.78	873.22	1006.34	1367	1082.19	0.68939
Chrnb4	0.0017178	0.337821	196.66	320.73	184.68	237.04	265.75	264.97	244.72	269.19	260.94	232.29	253.37	117.92	149.03	258.71	175.22	0.691558
Sox2	0.00366701	0.585222	159.591	96.18	107.38	91.52	119.16	115.28	97.24	106.31	104.03	111.76	105.43	103.38	52.28	68.64	74.77	0.709191
Sox10	0.00641483	1.74065	271.348	633.54	714.6	660.54	791.48	832.21	783.07	701.45	787.64	605.97	723.39	469.73	674.32	456.67	533.58	0.73761
Insm1	0.00420329	0.663312	157.808	260.47	213.77	149.53	172.89	205.02	195.29	158.78	176.18	145.6	186.39	126.05	128.51	184.18	146.25	0.784645
Brsk2	0.00102064	0.228117	223.504	227.07	287.8	232.57	248.55	280.06	283.28	270.17	275.42	234.46	259.93	164.94	273.61	185.35	207.97	0.8001
St18	0.00107669	0.151259	140.485	123.25	61.62	52.82	84.66	80.2	63.09	73.21	60.48	63.3	73.63	48.58	48.68	80.28	59.18	0.803748
Dlx1	0.00281397	0.586133	208.294	391.59	393.82	354.83	492.81	482.4	372.66	416.42	391.78	356.88	405.91	432.36	351.21	233.71	339.1	0.835407
Mab21l1	0.00232334	0.537562	231.375	588.46	388.37	430.63	541.12	565.23	481.94	483.71	476.75	487.31	493.72	574.83	300.22	368.85	414.64	0.839828
Srrm4	0.00709154	0.797329	112.434	330.84	288.57	245.69	291.81	317.92	264.4	280.55	261.52	247.38	280.97	190.56	237.91	282.11	236.86	0.843008
Cdh19	0.000346377	0.226042	652.589	292	255.45	241.47	301.58	307.73	232.61	302.44	246.08	242.44	269.09	324.51	198.1	158.35	226.99	0.843547
Hmx3	0.00104344	0.200258	191.922	5.64	4.47	4.94	4.93	4.81	4.76	5.41	5.38	5.59	5.1	4.37	4.39	4.57	4.44	0.870588
Scrt1	0.000774175	0.125337	161.897	73.41	86.96	57.14	56.78	80.03	86.28	68.01	67.93	54.1	70.07	40.46	74.88	67.81	61.05	0.871272
Syt1	0.00795546	1.41014	177.254	368.26	275.29	318.38	278.51	307.55	287.06	324.78	324.51	247.88	303.58	309.01	178.29	306.26	264.52	0.871335
Myt1l	0.0010213	0.148838	145.734	53	37.77	36.5	37.53	46.03	37.01	41.78	41.21	35.14	40.66	40.1	30.9	37.22	36.07	0.887113
Stk32a	0.00141949	0.221086	155.75	81.54	71.41	84.74	72.38	72.23	73.64	74.73	85.34	72.61	76.51	56.7	76.82	70.61	68.04	0.889296
Fam163a	0.00229646	0.234273	102.015	372.06	311.24	302.08	308.13	326.11	338.43	360.21	407.2	396.34	346.87	270.5	307.24	353.17	310.3	0.894571
Map6	0.00155805	0.15628	100.305	525.88	479.6	428.31	480.77	536.45	546.47	526.1	514.63	395.3	492.61	365.62	500.18	494.22	453.34	0.920282
Chrna3	0.00299027	0.633231	211.764	1201.73	1074.09	885.35	983.17	1121.57	1041.83	1009.62	1010.32	845.05	1019.19	853.77	929.75	1036.57	940.03	0.92233
Ap3b2	0.00052723	0.130475	247.473	195.14	202.52	167.88	199.02	199.31	221.28	192.19	189.99	171.46	193.2	150.16	191.89	199.83	180.63	0.934938
Myt1	0.000786023	0.146476	186.351	300	245.33	275.65	275.23	291.81	279.07	295.27	297.99	247.25	278.62	208.51	315.39	263.98	262.63	0.94261
Slc10a4	0.000938907	0.144227	153.612	21	16.54	16.37	17.84	14.29	14.9	16.81	18.17	14.28	16.69	13.42	12.15	22.44	16	0.958658
Ina	0.00444987	1.1758	264.232	561.44	520.23	443.6	532.38	554.68	559.58	514.92	524.54	432.36	515.97	603.24	468.14	443.5	504.96	0.978662
Gm2464	0.000502774	0.113559	225.866	549.17	609.47	564.21	624.91	624.17	644.04	511.33	596.59	506.56	581.16	550.5	848.99	340.36	579.95	0.997918
Elavl3	0.00657038	0.910391	138.56	273.33	239.54	220.1	247.35	258.51	255.93	256.07	251.5	201.48	244.87	181.86	345.25	220.17	249.1	1.01727
Csn3	0.00159243	0.23355	146.662	0.44	0.44	0.44	0.44	0.45	0.44	0.44	0.44	0.45	0.44	0.44	0.44	0.45	0.45	1.02273
Slc18a3	0.000601055	0.156145	259.784	46.66	48.81	40.86	44.11	50.29	62.47	47.67	45.6	44.4	47.87	40.32	72.12	40.37	50.94	1.06413
Vip	0.000134762	0.164934	1223.89	94.79	133.71	94.73	120.05	107.78	81.91	105.37	99.93	87.73	102.89	198.71	80.37	61.32	113.47	1.10283
Hmx2	0.000654502	0.258566	395.057	9.09	9.72	8.66	9.15	10.26	9.54	10.64	10.09	9.52	9.63	13.69	11.33	8.01	11.01	1.1433
Foxd3	0.00388334	0.970021	249.791	39.6	46.08	43.84	47.87	47.05	48	44.46	48.43	41.55	45.21	48.76	82.01	29.98	53.58	1.18514
Scn3b	0.000644112	0.145412	225.756	303.85	204.75	188.07	205.42	201.86	205.52	210.82	199.58	148.47	207.59	173.3	263.16	313.28	249.91	1.20386
Tlx3	0.000444498	0.133095	299.427	6.86	6.41	5.56	6.72	5.84	7.19	6.77	6.55	5.84	6.42	6.12	7.8	9.78	7.9	1.23053
Scg3	0.00261562	0.287072	109.753	184.17	154.1	135.26	173.79	160.85	155.42	155.08	149.59	132.73	155.67	246.03	213.32	162.96	207.44	1.33256
Phox2a	0.002677	0.989162	369.503	179.97	180.69	145.56	158.05	161.04	202.17	156.43	158.47	147.04	165.49	171.67	259.84	249.62	227.05	1.37199
Stmn4	0.00314304	0.468037	148.912	437.31	446.56	410.46	387.19	535.82	661	446.68	540.41	369.16	470.51	789.94	1000.15	308.92	699.67	1.48705
Ttc9b	0.00222816	0.449673	201.814	26.48	25.88	17.56	21.64	23.37	28.9	21.1	22.46	21.29	23.19	32.28	45.69	25.8	34.59	1.49159
Dbh	0.00269837	0.3973	147.237	1146.64	132.21	141.45	159.5	138.08	165.17	150.15	135.01	144.83	257	94.71	153.26	1000.98	416.32	1.61992
Prph	0.00441722	1.28901	291.816	502.23	865.09	517.6	519.9	647.35	835.91	574.04	636.18	547.27	627.28	967.42	2085.53	324.01	1125.65	1.79449
Myl1	0.00528832	0.794245	150.188	6.07	7.14	6.57	6	6.34	7.79	6.86	7.09	7.17	6.78	7.75	6.02	27.65	13.81	2.03687

## Sheet: Sheet2
AVGRR	AVGSS
2475.14	667.47
142.74	80.05
371.09	214.79
1185.01	711.51
1569.78	1082.19
253.37	175.22
105.43	74.77
723.39	533.58
186.39	146.25
259.93	207.97
73.63	59.18
405.91	339.1
493.72	414.64
280.97	236.86
269.09	226.99
5.1	4.44
70.07	61.05
303.58	264.52
40.66	36.07
76.51	68.04
346.87	310.3
492.61	453.34
1019.19	940.03
193.2	180.63
278.62	262.63
16.69	16
515.97	504.96
581.16	579.95
244.87	249.1
0.44	0.45
47.87	50.94
102.89	113.47
9.63	11.01
45.21	53.58
207.59	249.91
6.42	7.9
155.67	207.44
165.49	227.05
470.51	699.67
23.19	34.59
257	416.32
627.28	1125.65
6.78	13.81
